# Supplementary material for: Criteria-Based Audit of Quality of Care to Women with Severe Pre-Eclampsia and Eclampsia in a Referral Hospital in Accra, Ghana
Source: PLoS One. 2015 Apr 29;10(4):e0125749. doi: 10.1371/journal.pone.0125749 (PMC4414498; doi:10.1371/journal.pone.0125749)
Supplement: S1 Fig — (ZIP) [file pone.0125749.s001.zip]

Archive with 6 entries (6 files):
- Supplement 1-1.tif
- Supplement 1-2.tif
- Supplement 1-3.tif
- Supplement 1-4.tif
- Supplement 1-5.tif
- Supplement 1-6.tif
